# Supplementary material for: Curcumin-Mediated Sono-Photodynamic Treatment Inactivates Listeria monocytogenes via ROS-Induced Physical Disruption and Oxidative Damage
Source: Foods. 2022 Mar 11;11(6):808. doi: 10.3390/foods11060808 (PMC8947418; doi:10.3390/foods11060808)
Supplement: Supplementary file 1 [file foods-11-00808-s001.zip]

Archive with 1 entries (1 files):
- foods-1614864-supplementary.pdf
